# Supplementary material for: Former Food and Agro-Industrial By-Products in Dairy Cow Diets: Effects on Milk Quality and Cheese Production
Source: Animals (Basel). 2025 Apr 11;15(8):1113. doi: 10.3390/ani15081113 (PMC12024178; doi:10.3390/ani15081113)
Supplement: Supplementary file 1 [file animals-15-01113-s001.zip]

Archive with 1 entries (1 files):
- animals-3515636-supplementary.pdf
